# Supplementary material for: Two Independently Comparative Transcriptome Analyses of Hemocytes Provide New Insights into Understanding the Disease-Resistant Characteristics of Shrimp against Vibrio Infection
Source: Biology (Basel). 2023 Jul 10;12(7):977. doi: 10.3390/biology12070977 (PMC10376663; doi:10.3390/biology12070977)
Supplement: Supplementary file 1 [file biology-12-00977-s001.zip]

Archive with 3 entries (3 files):
- Table S1 Information of primers used in the present study.pdf
- Table S2 The identified DEGs from population 1.pdf
- Table S3 The identified DEGs from population 2.pdf
